# Supplementary material for: A delta-tubulin/epsilon-tubulin/Ted protein complex is required for centriole architecture
Source: eLife. 2025 Mar 11;13:RP98704. doi: 10.7554/eLife.98704 (PMC11896610; doi:10.7554/eLife.98704)
Supplement: Figure 1—figure supplement 1—source data 1. [file elife-98704-fig1-figsupp1-data1.zip]

Archive with 9 entries (8 files):
- Fig 1 - Figure supplement 1 - source data 1/
- Fig 1 - Figure supplement 1 - source data 1/20240730-JWA13-Tedc1blot-Revert-unlabeled.tif
- __MACOSX/Fig 1 - Figure supplement 1 - source data 1/._20240730-JWA13-Tedc1blot-Revert-unlabeled.tif
- Fig 1 - Figure supplement 1 - source data 1/20240730-JWA13-Tedc1blot-no label.tif
- __MACOSX/Fig 1 - Figure supplement 1 - source data 1/._20240730-JWA13-Tedc1blot-no label.tif
- Fig 1 - Figure supplement 1 - source data 1/20240730-JWA13-Tedc2-revert-unlabeled.tif
- __MACOSX/Fig 1 - Figure supplement 1 - source data 1/._20240730-JWA13-Tedc2-revert-unlabeled.tif
- Fig 1 - Figure supplement 1 - source data 1/20240730-JWA13-Tedc2-unlabeled.tif
- __MACOSX/Fig 1 - Figure supplement 1 - source data 1/._20240730-JWA13-Tedc2-unlabeled.tif
