# Supplementary material for: A delta-tubulin/epsilon-tubulin/Ted protein complex is required for centriole architecture
Source: eLife. 2025 Mar 11;13:RP98704. doi: 10.7554/eLife.98704 (PMC11896610; doi:10.7554/eLife.98704)
Supplement: Figure 3—source data 1. [file elife-98704-fig3-data1.zip]

Archive with 22 entries (21 files):
- Fig 3 - source data 1/
- __MACOSX/._Fig 3 - source data 1
- Fig 3 - source data 1/20231201_Fig3D_TUBE1blot_unlabeled.tif
- __MACOSX/Fig 3 - source data 1/._20231201_Fig3D_TUBE1blot_unlabeled.tif
- Fig 3 - source data 1/20231201_Fig3D_TEDC1blot_unlabeled.tif
- __MACOSX/Fig 3 - source data 1/._20231201_Fig3D_TEDC1blot_unlabeled.tif
- Fig 3 - source data 1/20231025_Fig3C_Flagblot_unlabeled.tif
- __MACOSX/Fig 3 - source data 1/._20231025_Fig3C_Flagblot_unlabeled.tif
- Fig 3 - source data 1/20231201_Fig3D_TEDC2blot_unlabeled.tif
- __MACOSX/Fig 3 - source data 1/._20231201_Fig3D_TEDC2blot_unlabeled.tif
- Fig 3 - source data 1/20231201_Fig3D_TUBD1lot_unlabeled.tif
- __MACOSX/Fig 3 - source data 1/._20231201_Fig3D_TUBD1lot_unlabeled.tif
- Fig 3 - source data 1/20231201_Fig3D_V5blot_unlabeled.tif
- __MACOSX/Fig 3 - source data 1/._20231201_Fig3D_V5blot_unlabeled.tif
- Fig 3 - source data 1/20231025_Fig3C_TEDC1blot_unlabeled.tif
- __MACOSX/Fig 3 - source data 1/._20231025_Fig3C_TEDC1blot_unlabeled.tif
- Fig 3 - source data 1/20231025_Fig3C_TUBE1blot_unlabeled.tif
- __MACOSX/Fig 3 - source data 1/._20231025_Fig3C_TUBE1blot_unlabeled.tif
- Fig 3 - source data 1/20231025_Fig3C_TUBD11blot_unlabeled.tif
- __MACOSX/Fig 3 - source data 1/._20231025_Fig3C_TUBD11blot_unlabeled.tif
- Fig 3 - source data 1/20231025_Fig3C_Tedc2blot_unlabeled.tif
- __MACOSX/Fig 3 - source data 1/._20231025_Fig3C_Tedc2blot_unlabeled.tif
