# Supplementary material for: A delta-tubulin/epsilon-tubulin/Ted protein complex is required for centriole architecture
Source: eLife. 2025 Mar 11;13:RP98704. doi: 10.7554/eLife.98704 (PMC11896610; doi:10.7554/eLife.98704)
Supplement: Figure 3—source data 2. [file elife-98704-fig3-data2.zip]

Archive with 22 entries (21 files):
- Fig 3 - source data 2/
- __MACOSX/._Fig 3 - source data 2
- Fig 3 - source data 2/20231201_Fig3D_TUBE1blot_labeled.tif
- __MACOSX/Fig 3 - source data 2/._20231201_Fig3D_TUBE1blot_labeled.tif
- Fig 3 - source data 2/20231025_Fig3C_Tedc2blot_labeled.tif
- __MACOSX/Fig 3 - source data 2/._20231025_Fig3C_Tedc2blot_labeled.tif
- Fig 3 - source data 2/20231201_Fig3D_TUBD1lot_labeled.tif
- __MACOSX/Fig 3 - source data 2/._20231201_Fig3D_TUBD1lot_labeled.tif
- Fig 3 - source data 2/20231025_Fig3C_TUBD11blot_labeled.tif
- __MACOSX/Fig 3 - source data 2/._20231025_Fig3C_TUBD11blot_labeled.tif
- Fig 3 - source data 2/20231201_Fig3D_TEDC1blot_labeled.tif
- __MACOSX/Fig 3 - source data 2/._20231201_Fig3D_TEDC1blot_labeled.tif
- Fig 3 - source data 2/20231025_Fig3C_Flagblot_labeled.tif
- __MACOSX/Fig 3 - source data 2/._20231025_Fig3C_Flagblot_labeled.tif
- Fig 3 - source data 2/20231025_Fig3C_TEDC1blot_labeled.tif
- __MACOSX/Fig 3 - source data 2/._20231025_Fig3C_TEDC1blot_labeled.tif
- Fig 3 - source data 2/20231201_Fig3D_V5blot_labeled.tif
- __MACOSX/Fig 3 - source data 2/._20231201_Fig3D_V5blot_labeled.tif
- Fig 3 - source data 2/20231025_Fig3C_TUBE1blot_labeled.tif
- __MACOSX/Fig 3 - source data 2/._20231025_Fig3C_TUBE1blot_labeled.tif
- Fig 3 - source data 2/20231201_Fig3D_TEDC2blot_labeled.tif
- __MACOSX/Fig 3 - source data 2/._20231201_Fig3D_TEDC2blot_labeled.tif
