# Supplementary material for: A delta-tubulin/epsilon-tubulin/Ted protein complex is required for centriole architecture
Source: eLife. 2025 Mar 11;13:RP98704. doi: 10.7554/eLife.98704 (PMC11896610; doi:10.7554/eLife.98704)
Supplement: Figure 4—figure supplement 2—source data 1. [file elife-98704-fig4-figsupp2-data1.zip]

Archive with 17 entries (16 files):
- Fig 4 - Figure supplement 2 - source data 1/
- Fig 4 - Figure supplement 2 - source data 1/STIL-Revert.tif
- __MACOSX/Fig 4 - Figure supplement 2 - source data 1/._STIL-Revert.tif
- Fig 4 - Figure supplement 2 - source data 1/SASS6-Revert.tif
- __MACOSX/Fig 4 - Figure supplement 2 - source data 1/._SASS6-Revert.tif
- Fig 4 - Figure supplement 2 - source data 1/CPAP-Revert.tif
- __MACOSX/Fig 4 - Figure supplement 2 - source data 1/._CPAP-Revert.tif
- Fig 4 - Figure supplement 2 - source data 1/POC5-revert.tif
- __MACOSX/Fig 4 - Figure supplement 2 - source data 1/._POC5-revert.tif
- Fig 4 - Figure supplement 2 - source data 1/SASS6.tif
- __MACOSX/Fig 4 - Figure supplement 2 - source data 1/._SASS6.tif
- Fig 4 - Figure supplement 2 - source data 1/STIL.tif
- __MACOSX/Fig 4 - Figure supplement 2 - source data 1/._STIL.tif
- Fig 4 - Figure supplement 2 - source data 1/CPAP.tif
- __MACOSX/Fig 4 - Figure supplement 2 - source data 1/._CPAP.tif
- Fig 4 - Figure supplement 2 - source data 1/POC5.tif
- __MACOSX/Fig 4 - Figure supplement 2 - source data 1/._POC5.tif
