# Supplementary material for: A delta-tubulin/epsilon-tubulin/Ted protein complex is required for centriole architecture
Source: eLife. 2025 Mar 11;13:RP98704. doi: 10.7554/eLife.98704 (PMC11896610; doi:10.7554/eLife.98704)
Supplement: Figure 4—figure supplement 2—source data 2. [file elife-98704-fig4-figsupp2-data2.zip]

Archive with 17 entries (16 files):
- Fig 4 - Figure supplement 2 - source data 2/
- Fig 4 - Figure supplement 2 - source data 2/LXB2-STIL.tif
- __MACOSX/Fig 4 - Figure supplement 2 - source data 2/._LXB2-STIL.tif
- Fig 4 - Figure supplement 2 - source data 2/LXB1-SAS6.tif
- __MACOSX/Fig 4 - Figure supplement 2 - source data 2/._LXB1-SAS6.tif
- Fig 4 - Figure supplement 2 - source data 2/LXB5-POC5.tif
- __MACOSX/Fig 4 - Figure supplement 2 - source data 2/._LXB5-POC5.tif
- Fig 4 - Figure supplement 2 - source data 2/LXB5-POC5 revert.tif
- __MACOSX/Fig 4 - Figure supplement 2 - source data 2/._LXB5-POC5 revert.tif
- Fig 4 - Figure supplement 2 - source data 2/CPAP revert.tif
- __MACOSX/Fig 4 - Figure supplement 2 - source data 2/._CPAP revert.tif
- Fig 4 - Figure supplement 2 - source data 2/LXB2-STIL revert.tif
- __MACOSX/Fig 4 - Figure supplement 2 - source data 2/._LXB2-STIL revert.tif
- Fig 4 - Figure supplement 2 - source data 2/LXB1-SAS6 revert.tif
- __MACOSX/Fig 4 - Figure supplement 2 - source data 2/._LXB1-SAS6 revert.tif
- Fig 4 - Figure supplement 2 - source data 2/CPAP.tif
- __MACOSX/Fig 4 - Figure supplement 2 - source data 2/._CPAP.tif
